# Supplementary material for: Long Term Outcomes of Anti-COVID-19 Vaccines in Patients with Systemic Lupus Erythematosus: A Multicentre Study
Source: Vaccines (Basel). 2025 Jul 8;13(7):735. doi: 10.3390/vaccines13070735 (PMC12300575; doi:10.3390/vaccines13070735)
Supplement: Supplementary file 1 [file vaccines-13-00735-s001.zip]

Archive with 1 entries (1 files):
- vaccines-3719927-supplementary.pdf
